# Supplementary material for: Ability of Carotid Corrected Flow Time to Predict Fluid Responsiveness in Patients Mechanically Ventilated Using Low Tidal Volume after Surgery
Source: J Clin Med. 2021 Jun 17;10(12):2676. doi: 10.3390/jcm10122676 (PMC8234831; doi:10.3390/jcm10122676)
Supplement: Supplementary file 1 [file jcm-10-02676-s001.zip]

Archive with 1 entries (1 files):
- jcm-1225953-suppl.pdf
